# Supplementary material for: Genetic Networks of Liver Metabolism Revealed by Integration of Metabolic and Transcriptional Profiling
Source: PLoS Genet. 2008 Mar 14;4(3):e1000034. doi: 10.1371/journal.pgen.1000034 (PMC2265422; doi:10.1371/journal.pgen.1000034)
Supplement: Table S1 — Metabolite codes. Acyl-carnitines are annotated according to clinical acyl-carnitine profile shorthand; conventional amino acids are annotated by their three-letter code. In the cases where two acyl-carnitine derivatives were unable to be distinguished by MS analysis alone, both are reported, indicating that either analyte could be the predominant species. (0.02 MB XLS) [file pgen.1000034.s002.xls]

## Sheet: Sheet1
Metabolite Symbol	Trivial name(s)
C2	Acetyl carnitine
C3	Propionyl carnitine
Ci4-DC/C4-DC	Methylmalonyl carnitine or Succinyl carnitine
C4/Ci4	Butyryl carnitine or Isobutyryl carnitine
C4-OH	3-Hydroxy-butyryl carnitine, b-hydroxy butyryl carnitine
C5:1	Tiglyl carnitine
C5's	Isovaleryl carnitine, 3-methylbutyryl carnitine or 2-Methylbutyryl carnitine
C5-DC	Glutaryl carnitine
C5-OH/C3-DC	3-Hydroxy-isovaleryl carnitine or Malonyl carnitine
C6	Hexanoyl carnitine
C6-DC	Adipoyl carnitine
C7-DC	Pimeloyl carnitine, heptanedioyl carnitine
C8	Octanoyl carnitine
C8:1	Octenoyl carnitine
C8:1-DC	Octenedioyl carnitine
C8:1-OH/C6:1-DC	3-Hydroxy-cis-5-octenoyl carnitine or Hexenedioyl carnitine
C10:3	Decatrienoyl carnitine
C10:2	Decadienoyl carnitine
C10:1	Decenoyl carnitine
C10	Decanoyl carnitine
C10-OH/C8-DC	3-Hydroxy-decanoyl carnitine or Suberoyl carnitine
C12:1	Dodecenoyl carnitine
C12	Lauroyl carnitine
C12-OH/C10-DC	3-Hydroxy-dodecanoyl carnitine or Sebacoyl carnitine
C14:2	Tetradecadienoyl carnitine
C14:1	Tetradecenoyl carnitine
C14	Myristoyl carnitine
C14:1-OH	3-Hydroxy-tetradecenoyl carnitine
C14-OH/C12-DC	3-Hydroxy-tetradecanoyl carnitine or Dodecanedioyl carnitine
C16	Palmitoyl carnitine
C16-OH/C14-DC	3-Hydroxy-hexadecanoyl carnitine or Tetradecanedioyl carnitine
C16:2	Hexadecadienoyl carnitine
C16:1	Palmitoleoyl carnitine
C16:1-OH/C14:1-DC	3-Hydroxy-palmitoleoyl carnitine or cis-5-Tetradecenedioyl carnitine
C18:2-OH	3-Hydroxy-linoleyl carnitine
C18:2	Linoleyl carnitine
C18:1	Oleyl carnitine
C18	Stearoyl carnitine
C18:1-OH	3-Hydroxy-octadecenoyl carnitine
C18-OH/C16-DC	3-Hydroxy-octadecanoyl carnitine or Hexadecanedioyl carnitine, thapsoyl carnitine
C18:1-DC	Octadecenedioyl carnitine
C20	Arachidoyl carnitine, eicosanoyl carnitine
C20-OH/C18-DC	3-Hydroxy-eicosanoyl carnitine or Octadecanedioyl carnitine
C22	Behenoyl carnitine, docosanoyl carnitine
C20:4	Arachidonoyl carnitine
Ala	Alanine
Arg	Arginine
Asx	Asparagine+Aspartate
Cit	Citrulline
Citrate	Citrate
Fumarate	Fumarate
Glutarate	Alpha-Ketoglutarate
Glx	Glutamine+Glutamate
Gly	Glycine
Lactate	Lactate
Leu.Ile	Leucine+Isoleucine
Malate	Malate
Met	Methionine
Ornithine	Ornithine
Phe	Phenylalanine
Pro	Proline
Pyruvate	Pyruvate
Ser	Serine
Succinate	Succinate
Tyr	Tyrosine
Val	Valine
