# Supplementary material for: Genetic Networks of Liver Metabolism Revealed by Integration of Metabolic and Transcriptional Profiling
Source: PLoS Genet. 2008 Mar 14;4(3):e1000034. doi: 10.1371/journal.pgen.1000034 (PMC2265422; doi:10.1371/journal.pgen.1000034)
Supplement: Table S2 — Metabolite correlation matrix. All pairwise correlations between the 67 metabolites were calculated and recorded as the Spearman's correlation coefficient (|r|>0.254, p<0.05; |r|>0.330, p<0.01). Metabolites are ordered according to the strength of their correlation as in Figure 1. (0.10 MB XLS) [file pgen.1000034.s003.xls]

## Sheet: metabolites by matrix
Spearman's Correlation Coefficient (Metabolite with Metabolite)		METABOLITES
METABOLTES	Metabolite Symbol	C22	C20	C10:2	Citrate	C10:3	Tyr	C3	C10:1	C20:1-OH/C18:1-DC	C8:1	Ci4-DC/C4-DC	C12-OH/C10-DC	C10-OH/C8-DC	C14-OH/C12-DC	C18:1-OH/C16:1-DC	C16-OH/C14-DC	C14-1	C2	C16:2	C14:1-OH/C12-DC	C16:1-OH/C14:1-DC	Lactate	Pyruvate	C12:1	C5:1	Ala	C20-OH/C18-DC	C20:4	C18:1	C16:1	Malate	Fumarate	Succinate	glutarate	Glx	His	Arg	Asx	Orn	Pro	Gly	Val	Leu.Ile	Ser	Met	Phe	C5-OH/C3-DC	C6
	C22	1	0.4812	0.0907	0.0446	0.1313	0.2333	0.0344	0.2335	-0.0148	0.397	-0.0203	0.1189	-0.0015	0.0814	-0.0502	-0.0778	0.0283	-0.2721	-0.1675	-0.3085	-0.3557	-0.1539	-0.1839	-0.0199	-0.3688	-0.3509	-0.1995	-0.3033	-0.1932	-0.2659	-0.1705	-0.0229	0.0014	-0.0205	-0.1508	-0.1976	-0.0159	-0.0718	-0.2837	-0.4484	-0.2693	-0.3584	-0.2853	-0.2948	-0.3623	-0.3341	-0.0624	0.0109
	C20	0.4812	1	0.0645	0.1834	-0.136	-0.0297	0.0821	0.0587	0.2203	0.3171	0.2295	0.3917	0.2987	0.3099	0.2524	0.1818	0.0778	0.1169	0.0543	0.0603	-0.0138	0.0473	-0.0867	-0.0482	-0.1306	-0.1513	0.0618	-0.2138	0.1227	0.0516	-0.1331	-0.2344	-0.0952	-0.0712	-0.1084	-0.1306	-0.0765	-0.0588	-0.2272	-0.2681	-0.2608	-0.215	-0.1896	-0.1735	-0.2588	-0.2401	0.0994	-0.1328
	C10:2	0.0907	0.0645	1	0.0875	-0.1981	-0.0338	-0.1009	0.0192	-0.1727	0.2496	-0.1399	-0.0275	-0.0679	0.1014	0.2288	-0.1879	0.0458	-0.1048	0.0866	0.1177	0.0582	0.1115	-0.1619	-0.2395	-0.2585	-0.0781	-0.2121	-0.2069	0.0722	-0.1187	-0.0839	-0.1988	-0.1881	-0.2431	-0.2277	-0.485	-0.4138	-0.4083	-0.2083	-0.2299	-0.2788	-0.3444	-0.3653	-0.3595	-0.3883	-0.4004	0.008	-0.0694
	Citrate	0.0446	0.1834	0.0875	1	-0.0632	-0.0373	-0.0746	0.0001	0.0509	0.2317	0.1719	0.0856	0.0617	0.141	0.2409	0.1353	0.0895	0.0991	0.097	0.0724	0.1488	0.1746	-0.0142	0.0248	-0.0492	0.0138	0.2225	0.0812	0.1893	0.1365	0.0571	-0.0816	0.0079	0.1704	-0.0464	0.0561	0.0769	0.1223	-0.0284	-0.0688	0.0324	-0.0748	-0.0277	-0.0211	-0.0252	0.0045	0.0954	-0.0354
	C10:3	0.1313	-0.136	-0.1981	-0.0632	1	0.1915	0.2097	0.0213	-0.0795	0.1035	0.02	0.049	0.1455	-0.2751	-0.3096	-0.1393	-0.2165	-0.2656	-0.1008	-0.2854	-0.376	-0.1175	-0.1288	-0.0097	-0.1356	-0.4106	-0.2827	-0.3892	-0.5208	-0.3685	0.1979	0.1504	-0.0234	0.1316	0.0705	-0.0607	0.0519	-0.0841	-0.1901	-0.3632	-0.247	-0.1438	-0.1277	-0.1798	-0.148	-0.1687	-0.0953	-0.1298
	Tyr	0.2333	-0.0297	-0.0338	-0.0373	0.1915	1	0.4194	0.0694	0.1051	0.2638	0.0201	-0.2179	-0.1002	-0.4518	-0.3674	-0.2868	-0.3659	-0.1445	-0.2216	-0.4767	-0.5276	0.0239	-0.2127	0.0868	-0.034	-0.2426	-0.076	-0.0735	-0.2651	-0.2262	-0.0382	-0.0577	-0.0727	0.1398	0.3706	0.2505	0.4215	0.3828	0.4346	0.047	0.153	0.1517	0.2614	0.2048	0.1762	0.2142	-0.1409	0.039
	C3	0.0344	0.0821	-0.1009	-0.0746	0.2097	0.4194	1	-0.027	-0.0936	0.1106	-0.1206	-0.1802	-0.1628	-0.435	-0.3557	-0.2123	-0.2982	0.0175	-0.272	-0.4625	-0.4856	-0.335	-0.2592	-0.2137	-0.0252	-0.2899	-0.1899	-0.2447	-0.2134	-0.113	0.0781	0.0169	-0.0175	0.173	0.2832	0.2206	0.2079	0.2015	0.1239	-0.0579	0.0891	0.2015	0.2071	0.1682	0.0907	0.0883	0.0253	0.0064
	C10:1	0.2335	0.0587	0.0192	0.0001	0.0213	0.0694	-0.027	1	0.2694	0.2209	0.133	0.3164	0.1919	-0.0046	0.0266	-0.1869	-0.0989	0.0279	0.1771	0.0383	0.0412	0.0291	-0.1639	0.2479	-0.0878	-0.0865	0.2259	0.1122	-0.0221	-0.0821	-0.0791	-0.2745	0.0816	-0.0722	-0.167	-0.0437	0.1546	0.0365	-0.2452	-0.264	-0.2562	-0.3327	-0.323	-0.2683	-0.298	-0.3018	0.1004	0.096
	C20:1-OH/C18:1-DC	-0.0148	0.2203	-0.1727	0.0509	-0.0795	0.1051	-0.0936	0.2694	1	0.366	0.3819	0.2831	0.4397	0.1385	0.3698	0.2584	-0.3612	0.0702	0.1814	0.0861	0.1664	0.1217	0.0012	0.2619	0.2549	0.0269	0.5201	0.1558	0.0243	0.1265	-0.0295	-0.0064	0.0303	0.0293	0.022	0.1345	0.2723	0.169	0.109	-0.0475	-0.1207	-0.0059	-0.0011	-0.0144	-0.0084	0.0005	0.1865	0.0665
	C8:1	0.397	0.3171	0.2496	0.2317	0.1035	0.2638	0.1106	0.2209	0.366	1	0.5221	0.3415	0.4264	0.2748	0.2246	0.1055	-0.168	-0.002	0.2066	0.0609	0.0165	0.0898	-0.0873	0.2284	-0.0926	0.0256	0.1119	-0.2006	0.0234	0.0072	-0.022	-0.2455	0.0497	-0.1393	-0.0758	-0.0197	0.1172	0.0318	-0.2041	-0.1746	-0.1661	-0.169	-0.1063	-0.1244	-0.1063	-0.1037	0.1193	0.2081
	Ci4-DC/C4-DC	-0.0203	0.2295	-0.1399	0.1719	0.02	0.0201	-0.1206	0.133	0.3819	0.5221	1	0.259	0.4766	0.3522	0.2643	0.2731	-0.0444	0.2933	0.4277	0.372	0.3365	0.2031	0.0655	0.3265	0.2762	0.3119	0.272	0.0321	0.1596	0.2054	-0.0818	-0.1228	0.1288	-0.0503	-0.0298	0.1654	0.1432	0.1814	-0.0915	0.1575	0.005	0.0934	0.1298	0.0824	0.137	0.1378	0.2496	0.307
	C12-OH/C10-DC	0.1189	0.3917	-0.0275	0.0856	0.049	-0.2179	-0.1802	0.3164	0.2831	0.3415	0.259	1	0.6023	0.5692	0.446	0.3687	0.1705	0.2162	0.4398	0.5037	0.4355	0.1125	-0.0236	0.3046	-0.0898	-0.0182	0.1367	-0.1348	0.119	0.1085	-0.1473	-0.2661	0.1183	-0.1009	-0.1789	-0.1122	0.0585	-0.0441	-0.1594	-0.2266	-0.3071	-0.2373	-0.2353	-0.1914	-0.2011	-0.2187	0.0387	-0.0155
	C10-OH/C8-DC	-0.0015	0.2987	-0.0679	0.0617	0.1455	-0.1002	-0.1628	0.1919	0.4397	0.4264	0.4766	0.6023	1	0.5218	0.4255	0.3213	0.0857	0.2302	0.4267	0.4856	0.3957	-0.001	-0.1547	0.1698	0.0556	-0.0552	0.287	-0.144	0.0932	0.1015	0.1381	-0.2211	-0.0875	-0.077	-0.1364	-0.0508	-0.0308	-0.0661	-0.0815	-0.0811	-0.2169	-0.1378	-0.1259	-0.1361	-0.1212	-0.1388	0.0809	0.1537
	C14-OH/C12-DC	0.0814	0.3099	0.1014	0.141	-0.2751	-0.4518	-0.435	-0.0046	0.1385	0.2748	0.3522	0.5692	0.5218	1	0.6049	0.5823	0.2916	0.3141	0.504	0.7125	0.6769	0.1945	0.029	0.0426	-0.036	0.2365	0.2392	-0.0769	0.2947	0.2178	-0.1574	-0.3373	0.0997	-0.1493	-0.3041	-0.1353	-0.1369	-0.1149	-0.2343	-0.0292	-0.158	-0.1974	-0.1919	-0.1394	-0.135	-0.1573	-0.0391	0.0234
	C18:1-OH/C16:1-DC	-0.0502	0.2524	0.2288	0.2409	-0.3096	-0.3674	-0.3557	0.0266	0.3698	0.2246	0.2643	0.446	0.4255	0.6049	1	0.6788	0.1584	0.2835	0.5603	0.5693	0.7036	0.2558	0.0857	-0.0627	0.1435	0.2092	0.3821	0.0825	0.3866	0.3169	-0.0756	-0.3555	0.0493	-0.0197	-0.1716	-0.134	-0.0556	-0.0711	-0.1408	-0.0939	-0.2164	-0.2324	-0.2502	-0.1573	-0.1974	-0.1978	0.2269	0.0532
	C16-OH/C14-DC	-0.0778	0.1818	-0.1879	0.1353	-0.1393	-0.2868	-0.2123	-0.1869	0.2584	0.1055	0.2731	0.3687	0.3213	0.5823	0.6788	1	0.2151	0.1851	0.3462	0.3935	0.5359	0.0999	0.2032	0.061	0.2616	0.291	0.4034	0.2267	0.2875	0.2202	0.0227	-0.0896	0.3141	0.1927	0.084	0.1595	0.1759	0.1966	0.0412	0.1004	0.0681	0.0646	0.0541	0.164	0.1301	0.1156	0.2222	-0.0835
	C14:1	0.0283	0.0778	0.0458	0.0895	-0.2165	-0.3659	-0.2982	-0.0989	-0.3612	-0.168	-0.0444	0.1705	0.0857	0.2916	0.1584	0.2151	1	0.2637	0.3734	0.3721	0.3655	0.049	0.1765	0.1912	-0.0129	0.3071	0.1236	0.3828	0.4731	0.389	0.0126	0.0394	0.1388	-0.0082	-0.1151	-0.0437	-0.3092	-0.1766	-0.1341	0.1668	0.0966	-0.0343	-0.0697	0.0163	0.0196	-0.0079	0.1717	-0.0438
	C2	-0.2721	0.1169	-0.1048	0.0991	-0.2656	-0.1445	0.0175	0.0279	0.0702	-0.002	0.2933	0.2162	0.2302	0.3141	0.2835	0.1851	0.2637	1	0.517	0.5436	0.5391	0.2109	0.1507	0.1463	0.1515	0.4013	0.3398	0.202	0.5003	0.6095	-0.1646	-0.2023	0.0556	-0.0299	0.0096	0.1803	-0.0346	0.1069	0.1627	0.2767	0.0954	0.1114	0.114	0.0959	0.1464	0.1458	0.0478	0.2216
	C16:2	-0.1675	0.0543	0.0866	0.097	-0.1008	-0.2216	-0.272	0.1771	0.1814	0.2066	0.4277	0.4398	0.4267	0.504	0.5603	0.3462	0.3734	0.517	1	0.7014	0.772	0.2361	0.1172	0.1178	0.0629	0.2428	0.3307	0.1275	0.4788	0.557	-0.1795	-0.3026	0.0664	-0.0862	-0.1653	0.0428	-0.0692	-0.0091	-0.1525	0.0345	-0.1609	-0.1684	-0.2021	-0.1494	-0.0949	-0.1318	0.101	0.1816
	C14:1-OH/C12-DC	-0.3085	0.0603	0.1177	0.0724	-0.2854	-0.4767	-0.4625	0.0383	0.0861	0.0609	0.372	0.5037	0.4856	0.7125	0.5693	0.3935	0.3721	0.5436	0.7014	1	0.8647	0.2889	0.1771	0.1855	0.1271	0.2933	0.2332	0.0215	0.4424	0.4253	-0.2079	-0.2799	0.0843	-0.0642	-0.1761	-0.0253	-0.1865	-0.1919	-0.1467	0.0752	-0.1034	-0.1376	-0.1705	-0.1488	-0.1006	-0.1249	0.1335	0.1933
	C16:1-OH/C14:1-DC	-0.3557	-0.0138	0.0582	0.1488	-0.376	-0.5276	-0.4856	0.0412	0.1664	0.0165	0.3365	0.4355	0.3957	0.6769	0.7036	0.5359	0.3655	0.5391	0.772	0.8647	1	0.3305	0.2476	0.1351	0.1908	0.4147	0.3798	0.1627	0.5451	0.5007	-0.174	-0.2604	0.1609	-0.0441	-0.1813	0.0243	-0.1369	-0.1059	-0.1136	0.1445	-0.0661	-0.1313	-0.1513	-0.0851	-0.0173	-0.0467	0.1663	0.1894
	Lactate	-0.1539	0.0473	0.1115	0.1746	-0.1175	0.0239	-0.335	0.0291	0.1217	0.0898	0.2031	0.1125	-0.001	0.1945	0.2558	0.0999	0.049	0.2109	0.2361	0.2889	0.3305	1	0.4731	0.2029	0.034	0.2176	0.2171	0.1777	0.1088	0.1315	0.0068	-0.1763	0.0599	-0.0077	-0.0505	-0.05	0.0307	-0.0067	-0.0508	0.0837	-0.0292	-0.1549	-0.0629	-0.0384	-0.0102	0	0.054	-0.0218
	Pyruvate	-0.1839	-0.0867	-0.1619	-0.0142	-0.1288	-0.2127	-0.2592	-0.1639	0.0012	-0.0873	0.0655	-0.0236	-0.1547	0.029	0.0857	0.2032	0.1765	0.1507	0.1172	0.1771	0.2476	0.4731	1	0.3772	0.3661	0.5338	0.1799	0.4046	0.3352	0.4279	0.1931	0.2741	0.2904	0.3054	0.287	0.3715	0.1788	0.2115	0.0298	0.3367	0.3596	0.2712	0.2682	0.2926	0.3514	0.3612	0.3325	0.1283
	C12:1	-0.0199	-0.0482	-0.2395	0.0248	-0.0097	0.0868	-0.2137	0.2479	0.2619	0.2284	0.3265	0.3046	0.1698	0.0426	-0.0627	0.061	0.1912	0.1463	0.1178	0.1855	0.1351	0.2029	0.3772	1	0.3823	0.4377	0.3336	0.4115	0.2885	0.2583	-0.0655	0.1732	0.2105	0.0577	0.22	0.3671	0.2878	0.2839	0.1156	0.2746	0.2129	0.197	0.2298	0.2505	0.2816	0.2898	0.2906	0.2793
	C5:1	-0.3688	-0.1306	-0.2585	-0.0492	-0.1356	-0.034	-0.0252	-0.0878	0.2549	-0.0926	0.2762	-0.0898	0.0556	-0.036	0.1435	0.2616	-0.0129	0.1515	0.0629	0.1271	0.1908	0.034	0.3661	0.3823	1	0.6067	0.3493	0.4496	0.359	0.3325	0.0151	0.1382	0.1288	0.1676	0.4654	0.5347	0.3717	0.4795	0.4666	0.6099	0.5619	0.5654	0.5881	0.6069	0.6022	0.6041	0.4938	0.2851
	Ala	-0.3509	-0.1513	-0.0781	0.0138	-0.4106	-0.2426	-0.2899	-0.0865	0.0269	0.0256	0.3119	-0.0182	-0.0552	0.2365	0.2092	0.291	0.3071	0.4013	0.2428	0.2933	0.4147	0.2176	0.5338	0.4377	0.6067	1	0.3374	0.6055	0.6108	0.5187	0.0082	0.1408	0.2636	-0.0574	0.2511	0.4196	0.217	0.377	0.2952	0.7655	0.6084	0.5565	0.5529	0.6079	0.6501	0.648	0.3799	0.3202
	C20-OH/C18-DC	-0.1995	0.0618	-0.2121	0.2225	-0.2827	-0.076	-0.1899	0.2259	0.5201	0.1119	0.272	0.1367	0.287	0.2392	0.3821	0.4034	0.1236	0.3398	0.3307	0.2332	0.3798	0.2171	0.1799	0.3336	0.3493	0.3374	1	0.6488	0.4962	0.4345	-0.0223	-0.0996	0.169	0.1413	0.0952	0.2534	0.2684	0.3065	0.1716	0.2038	0.1188	0.0731	0.1148	0.1444	0.1588	0.1806	0.1929	0.0603
	C20:4	-0.3033	-0.2138	-0.2069	0.0812	-0.3892	-0.0735	-0.2447	0.1122	0.1558	-0.2006	0.0321	-0.1348	-0.144	-0.0769	0.0825	0.2267	0.3828	0.202	0.1275	0.0215	0.1627	0.1777	0.4046	0.4115	0.4496	0.6055	0.6488	1	0.5471	0.4538	0.0373	0.181	0.2026	0.1674	0.2572	0.4057	0.3202	0.4252	0.3492	0.5202	0.5044	0.4024	0.3889	0.4715	0.4943	0.4999	0.3454	0.005
	C18:1	-0.1932	0.1227	0.0722	0.1893	-0.5208	-0.2651	-0.2134	-0.0221	0.0243	0.0234	0.1596	0.119	0.0932	0.2947	0.3866	0.2875	0.4731	0.5003	0.4788	0.4424	0.5451	0.1088	0.3352	0.2885	0.359	0.6108	0.4962	0.5471	1	0.7849	-0.0795	-0.0806	0.2013	-0.0299	0.0505	0.2905	-0.0228	0.149	0.1847	0.44	0.2803	0.2077	0.1751	0.2763	0.3155	0.2984	0.2627	0.232
	C16:1	-0.2659	0.0516	-0.1187	0.1365	-0.3685	-0.2262	-0.113	-0.0821	0.1265	0.0072	0.2054	0.1085	0.1015	0.2178	0.3169	0.2202	0.389	0.6095	0.557	0.4253	0.5007	0.1315	0.4279	0.2583	0.3325	0.5187	0.4345	0.4538	0.7849	1	-0.1054	-0.0481	0.0937	0.1035	0.1156	0.4514	0.0581	0.1942	0.1733	0.3912	0.2532	0.233	0.2023	0.2515	0.3209	0.2936	0.3367	0.2969
	Malate	-0.1705	-0.1331	-0.0839	0.0571	0.1979	-0.0382	0.0781	-0.0791	-0.0295	-0.022	-0.0818	-0.1473	0.1381	-0.1574	-0.0756	0.0227	0.0126	-0.1646	-0.1795	-0.2079	-0.174	0.0068	0.1931	-0.0655	0.0151	0.0082	-0.0223	0.0373	-0.0795	-0.1054	1	0.2884	0.0993	0.172	-0.0021	-0.0299	-0.0117	0.0612	0.0237	0.1246	0.1237	0.1944	0.1595	0.172	0.1742	0.1608	0.1039	0.0162
	Fumarate	-0.0229	-0.2344	-0.1988	-0.0816	0.1504	-0.0577	0.0169	-0.2745	-0.0064	-0.2455	-0.1228	-0.2661	-0.2211	-0.3373	-0.3555	-0.0896	0.0394	-0.2023	-0.3026	-0.2799	-0.2604	-0.1763	0.2741	0.1732	0.1382	0.1408	-0.0996	0.181	-0.0806	-0.0481	0.2884	1	0.0999	0.2831	0.1485	0.2046	0.0334	0.1769	0.2263	0.2846	0.335	0.4162	0.3597	0.309	0.3504	0.3569	0.1206	-0.0037
	Succinate	0.0014	-0.0952	-0.1881	0.0079	-0.0234	-0.0727	-0.0175	0.0816	0.0303	0.0497	0.1288	0.1183	-0.0875	0.0997	0.0493	0.3141	0.1388	0.0556	0.0664	0.0843	0.1609	0.0599	0.2904	0.2105	0.1288	0.2636	0.169	0.2026	0.2013	0.0937	0.0993	0.0999	1	0.3827	-0.0185	0.0594	0.0441	0.0632	-0.061	0.0409	0.0535	0.0824	0.0626	0.0746	0.0816	0.1124	0.1761	0.0443
	glutarate	-0.0205	-0.0712	-0.2431	0.1704	0.1316	0.1398	0.173	-0.0722	0.0293	-0.1393	-0.0503	-0.1009	-0.077	-0.1493	-0.0197	0.1927	-0.0082	-0.0299	-0.0862	-0.0642	-0.0441	-0.0077	0.3054	0.0577	0.1676	-0.0574	0.1413	0.1674	-0.0299	0.1035	0.172	0.2831	0.3827	1	0.4145	0.2775	0.3021	0.2791	0.2118	0.0079	0.2462	0.1835	0.2038	0.2111	0.1711	0.2042	0.2799	-0.1082
	Glx	-0.1508	-0.1084	-0.2277	-0.0464	0.0705	0.3706	0.2832	-0.167	0.022	-0.0758	-0.0298	-0.1789	-0.1364	-0.3041	-0.1716	0.084	-0.1151	0.0096	-0.1653	-0.1761	-0.1813	-0.0505	0.287	0.22	0.4654	0.2511	0.0952	0.2572	0.0505	0.1156	-0.0021	0.1485	-0.0185	0.4145	1	0.6249	0.5772	0.5581	0.6133	0.476	0.7075	0.5946	0.6496	0.6491	0.5808	0.6112	0.305	-0.075
	His	-0.1976	-0.1306	-0.485	0.0561	-0.0607	0.2505	0.2206	-0.0437	0.1345	-0.0197	0.1654	-0.1122	-0.0508	-0.1353	-0.134	0.1595	-0.0437	0.1803	0.0428	-0.0253	0.0243	-0.05	0.3715	0.3671	0.5347	0.4196	0.2534	0.4057	0.2905	0.4514	-0.0299	0.2046	0.0594	0.2775	0.6249	1	0.703	0.726	0.5214	0.5829	0.681	0.644	0.6714	0.6928	0.7136	0.7111	0.3747	0.3453
	Arg	-0.0159	-0.0765	-0.4138	0.0769	0.0519	0.4215	0.2079	0.1546	0.2723	0.1172	0.1432	0.0585	-0.0308	-0.1369	-0.0556	0.1759	-0.3092	-0.0346	-0.0692	-0.1865	-0.1369	0.0307	0.1788	0.2878	0.3717	0.217	0.2684	0.3202	-0.0228	0.0581	-0.0117	0.0334	0.0441	0.3021	0.5772	0.703	1	0.8465	0.5617	0.3841	0.5573	0.5265	0.5959	0.605	0.5702	0.5926	0.2003	0.0813
	Asx	-0.0718	-0.0588	-0.4083	0.1223	-0.0841	0.3828	0.2015	0.0365	0.169	0.0318	0.1814	-0.0441	-0.0661	-0.1149	-0.0711	0.1966	-0.1766	0.1069	-0.0091	-0.1919	-0.1059	-0.0067	0.2115	0.2839	0.4795	0.377	0.3065	0.4252	0.149	0.1942	0.0612	0.1769	0.0632	0.2791	0.5581	0.726	0.8465	1	0.6857	0.5582	0.6683	0.6599	0.7224	0.7303	0.6919	0.7233	0.162	0.099
	Orn	-0.2837	-0.2272	-0.2083	-0.0284	-0.1901	0.4346	0.1239	-0.2452	0.109	-0.2041	-0.0915	-0.1594	-0.0815	-0.2343	-0.1408	0.0412	-0.1341	0.1627	-0.1525	-0.1467	-0.1136	-0.0508	0.0298	0.1156	0.4666	0.2952	0.1716	0.3492	0.1847	0.1733	0.0237	0.2263	-0.061	0.2118	0.6133	0.5214	0.5617	0.6857	1	0.6984	0.721	0.7401	0.7863	0.7554	0.7417	0.7665	0.0282	0.0259
	Pro	-0.4484	-0.2681	-0.2299	-0.0688	-0.3632	0.047	-0.0579	-0.264	-0.0475	-0.1746	0.1575	-0.2266	-0.0811	-0.0292	-0.0939	0.1004	0.1668	0.2767	0.0345	0.0752	0.1445	0.0837	0.3367	0.2746	0.6099	0.7655	0.2038	0.5202	0.44	0.3912	0.1246	0.2846	0.0409	0.0079	0.476	0.5829	0.3841	0.5582	0.6984	1	0.8456	0.8274	0.842	0.8517	0.891	0.8856	0.222	0.2456
	Gly	-0.2693	-0.2608	-0.2788	0.0324	-0.247	0.153	0.0891	-0.2562	-0.1207	-0.1661	0.005	-0.3071	-0.2169	-0.158	-0.2164	0.0681	0.0966	0.0954	-0.1609	-0.1034	-0.0661	-0.0292	0.3596	0.2129	0.5619	0.6084	0.1188	0.5044	0.2803	0.2532	0.1237	0.335	0.0535	0.2462	0.7075	0.681	0.5573	0.6683	0.721	0.8456	1	0.883	0.8974	0.918	0.8956	0.9032	0.2884	0.0772
	Val	-0.3584	-0.215	-0.3444	-0.0748	-0.1438	0.1517	0.2015	-0.3327	-0.0059	-0.169	0.0934	-0.2373	-0.1378	-0.1974	-0.2324	0.0646	-0.0343	0.1114	-0.1684	-0.1376	-0.1313	-0.1549	0.2712	0.197	0.5654	0.5565	0.0731	0.4024	0.2077	0.233	0.1944	0.4162	0.0824	0.1835	0.5946	0.644	0.5265	0.6599	0.7401	0.8274	0.883	1	0.9643	0.9199	0.9109	0.9297	0.2798	0.1537
	Leu.Ile	-0.2853	-0.1896	-0.3653	-0.0277	-0.1277	0.2614	0.2071	-0.323	-0.0011	-0.1063	0.1298	-0.2353	-0.1259	-0.1919	-0.2502	0.0541	-0.0697	0.114	-0.2021	-0.1705	-0.1513	-0.0629	0.2682	0.2298	0.5881	0.5529	0.1148	0.3889	0.1751	0.2023	0.1595	0.3597	0.0626	0.2038	0.6496	0.6714	0.5959	0.7224	0.7863	0.842	0.8974	0.9643	1	0.9482	0.9459	0.9691	0.2367	0.1456
	Ser	-0.2948	-0.1735	-0.3595	-0.0211	-0.1798	0.2048	0.1682	-0.2683	-0.0144	-0.1244	0.0824	-0.1914	-0.1361	-0.1394	-0.1573	0.164	0.0163	0.0959	-0.1494	-0.1488	-0.0851	-0.0384	0.2926	0.2505	0.6069	0.6079	0.1444	0.4715	0.2763	0.2515	0.172	0.309	0.0746	0.2111	0.6491	0.6928	0.605	0.7303	0.7554	0.8517	0.918	0.9199	0.9482	1	0.9554	0.9504	0.3017	0.0995
	Met	-0.3623	-0.2588	-0.3883	-0.0252	-0.148	0.1762	0.0907	-0.298	-0.0084	-0.1063	0.137	-0.2011	-0.1212	-0.135	-0.1974	0.1301	0.0196	0.1464	-0.0949	-0.1006	-0.0173	-0.0102	0.3514	0.2816	0.6022	0.6501	0.1588	0.4943	0.3155	0.3209	0.1742	0.3504	0.0816	0.1711	0.5808	0.7136	0.5702	0.6919	0.7417	0.891	0.8956	0.9109	0.9459	0.9554	1	0.9857	0.2494	0.2012
	Phe	-0.3341	-0.2401	-0.4004	0.0045	-0.1687	0.2142	0.0883	-0.3018	0.0005	-0.1037	0.1378	-0.2187	-0.1388	-0.1573	-0.1978	0.1156	-0.0079	0.1458	-0.1318	-0.1249	-0.0467	0	0.3612	0.2898	0.6041	0.648	0.1806	0.4999	0.2984	0.2936	0.1608	0.3569	0.1124	0.2042	0.6112	0.7111	0.5926	0.7233	0.7665	0.8856	0.9032	0.9297	0.9691	0.9504	0.9857	1	0.2362	0.1857
	C5-OH/C3-DC	-0.0624	0.0994	0.008	0.0954	-0.0953	-0.1409	0.0253	0.1004	0.1865	0.1193	0.2496	0.0387	0.0809	-0.0391	0.2269	0.2222	0.1717	0.0478	0.101	0.1335	0.1663	0.054	0.3325	0.2906	0.4938	0.3799	0.1929	0.3454	0.2627	0.3367	0.1039	0.1206	0.1761	0.2799	0.305	0.3747	0.2003	0.162	0.0282	0.222	0.2884	0.2798	0.2367	0.3017	0.2494	0.2362	1	0.3506
	C6	0.0109	-0.1328	-0.0694	-0.0354	-0.1298	0.039	0.0064	0.096	0.0665	0.2081	0.307	-0.0155	0.1537	0.0234	0.0532	-0.0835	-0.0438	0.2216	0.1816	0.1933	0.1894	-0.0218	0.1283	0.2793	0.2851	0.3202	0.0603	0.005	0.232	0.2969	0.0162	-0.0037	0.0443	-0.1082	-0.075	0.3453	0.0813	0.099	0.0259	0.2456	0.0772	0.1537	0.1456	0.0995	0.2012	0.1857	0.3506	1
	C4/Ci4	-0.3031	-0.0302	-0.0478	-0.0108	-0.2567	-0.0902	-0.0293	0.1122	0.1538	-0.0272	0.2186	0.0733	0.2533	-0.0298	0.2578	0.0578	0.0901	0.3524	0.2694	0.2977	0.3003	-0.0139	0.199	0.1806	0.2221	0.3242	0.2153	0.153	0.3686	0.4263	0.1287	0.1126	-0.0248	0.0431	0.1236	0.275	0.1056	0.1165	0.1059	0.2997	0.147	0.1684	0.1049	0.1411	0.1352	0.1383	0.3285	0.3529
	C5's	-0.503	-0.198	-0.1538	0.0311	-0.1674	-0.3662	0.0701	-0.0949	0.0443	0.0048	0.3182	-0.0234	0.1671	-0.0134	0.1502	0.1377	0.1865	0.3018	0.2656	0.2208	0.277	-0.1001	0.2608	0.2213	0.5087	0.5002	0.2417	0.2953	0.3442	0.4522	0.1074	0.1626	-0.068	-0.1134	0.1173	0.3935	0.0547	0.2013	0.0544	0.4147	0.2708	0.3527	0.283	0.3036	0.3288	0.3041	0.4625	0.405
	C18-OH/C16-DC	-0.0155	0.4306	-0.025	0.1959	-0.2315	-0.0627	0.1105	0.0717	0.4049	0.2434	0.2458	0.3609	0.4103	0.2925	0.5635	0.4329	-0.1108	0.3155	0.2732	0.2392	0.3331	0.1683	0.0998	0.0297	0.1593	0.1103	0.3015	0.0613	0.2847	0.1344	0.1262	-0.194	0.0898	0.0694	0.0796	0.0763	0.215	0.2318	0.0703	0.0254	-0.0296	0.0164	0.0029	0.0651	0.0252	0.0367	0.2063	0.1025
	C18	-0.2716	0.2667	-0.0742	0.0967	-0.2057	-0.2172	0.0878	0.0853	0.2128	0.01	0.0747	0.3109	0.2586	0.16	0.4388	0.3947	0.1572	0.3669	0.2256	0.1903	0.3162	0.1344	0.2303	0.2114	0.4162	0.4146	0.5245	0.434	0.6015	0.4442	0.0447	-0.1514	0.025	-0.0757	0.0962	0.2333	0.1265	0.2148	0.1352	0.2421	0.1185	0.1624	0.14	0.2271	0.2098	0.2043	0.3368	0.2013
	C18:2-OH	0.1044	0.2066	0.0798	0.3	-0.2706	0.0754	0.2674	-0.3289	0.2075	0.16	-0.103	-0.069	-0.0322	-0.1193	0.224	0.1463	0.1433	-0.0866	0.0077	-0.2559	-0.1149	-0.1716	-0.0292	-0.0212	0.1055	0.0707	0.1017	0.2479	0.1599	0.245	0.191	0.1988	-0.1198	0.1757	0.1856	0.1436	0.1961	0.2815	0.2375	0.0596	0.2454	0.3338	0.2753	0.2976	0.2022	0.2238	0.4281	-0.0057
	C18:2	0.1067	0.1175	0.1623	0.1253	-0.3084	-0.0997	-0.0626	0.0769	0.1189	0.0359	-0.0547	0.0648	-0.0513	0.0529	0.4092	0.2883	0.3704	0.1884	0.2774	0.0954	0.2271	0.0598	0.1384	0.2069	0.0964	0.337	0.4058	0.5084	0.5647	0.4463	-0.0748	-0.0657	0.1515	0.0463	0.1282	0.1469	0.0765	0.13	0.0826	0.1233	0.1049	0.0693	0.0192	0.1264	0.0777	0.0745	0.3865	0.115
	C16	-0.1324	0.0716	-0.1175	0.0798	-0.4463	-0.016	0.0312	-0.0526	0.116	0.0275	0.041	-0.0369	-0.0081	0.0278	0.1627	0.1802	0.354	0.2551	0.2053	0.0712	0.1466	0.0549	0.2318	0.2741	0.3362	0.47	0.4851	0.6044	0.6905	0.6431	0.0137	-0.0039	-0.0005	-0.0508	0.2344	0.4242	0.2037	0.3715	0.3158	0.436	0.3533	0.32	0.3133	0.3955	0.3889	0.3737	0.2675	0.1313
	C4-OH	0.1147	0.2289	-0.1756	-0.0074	0.1158	0.1338	0.3501	0.1193	0.1983	0.1919	0.3291	-0.0075	0.2137	-0.1693	-0.2	-0.1516	-0.2887	-0.0726	-0.2463	-0.0904	-0.2216	-0.2592	-0.1068	0.1532	0.1687	-0.1407	0.0144	-0.1809	-0.0288	-0.0557	-0.0247	0.1312	-0.0881	0.0442	0.13	0.2339	0.1104	0.0796	0.0342	-0.0296	0.0464	0.1861	0.1718	0.1008	0.0864	0.086	0.3004	0.2625
	C6-DC	-0.1266	0.1371	-0.0715	-0.2239	-0.0561	0.0107	0.2215	0.0492	0.1842	-0.0142	0.0433	0.2048	0.2491	0.0098	-0.1386	-0.0766	-0.188	-0.0796	-0.2169	-0.0109	-0.1444	-0.3572	-0.1803	0.112	0.1728	0.0193	0.0642	-0.0444	0.0596	0.0316	-0.0413	0.153	-0.0817	-0.0383	0.2137	0.2294	0.1677	0.1353	0.2877	0.1987	0.2101	0.3609	0.322	0.272	0.2275	0.2283	0.1677	0.0472
	C8:1-DC	-0.0965	0.2706	-0.104	0.1416	0.042	0.0314	0.277	-0.1397	-0.0111	0.0688	0.0845	0.1431	0.3016	0.0827	-0.0378	0.0207	0.011	0.2271	-0.0279	0.2121	0.0672	-0.2397	-0.0711	0.0334	0.2826	0.0539	0.0072	-0.1085	0.132	0.2091	0.0085	0.0045	-0.148	0.1591	0.2936	0.3305	0.1365	0.1276	0.2712	0.2341	0.3035	0.338	0.3669	0.3067	0.3242	0.3036	0.3287	0.1682
	C14:2	-0.1058	0.2886	-0.2532	0.1406	-0.2309	-0.0652	0.1411	0.0575	0.1762	-0.0124	0.1081	0.1752	0.2382	0.1006	0.1363	0.1256	0.14	0.2566	0.2235	0.1688	0.1599	-0.16	0.0513	0.1747	0.2226	0.1955	0.3411	0.2229	0.3294	0.3721	0.1189	0.0749	-0.1166	0.123	0.2892	0.3863	0.2614	0.3607	0.2007	0.2382	0.2384	0.2688	0.27	0.312	0.2685	0.2502	0.2754	0.0171
	C12	0.0789	0.1058	0.1101	-0.0472	-0.2003	-0.1543	-0.0018	0.0021	0.1034	0.0527	0.0334	0.0258	0.0506	0.1099	-0.0544	-0.0017	0.0879	0.0632	-0.0277	-0.0476	-0.0054	-0.1963	0.1342	0.0967	0.1764	0.2426	0.1379	0.1344	0.2168	0.2161	-0.0281	0.2219	0.0043	0.0242	0.021	0.1343	-0.134	0.0082	0.0202	0.1299	0.0923	0.1008	0.06	0.0597	0.0842	0.0775	0.1535	0.189
	Cit	-0.411	-0.1502	-0.2545	0.1642	-0.1788	-0.1172	0.0889	-0.2378	-0.1804	-0.2831	0.0292	-0.2101	-0.1628	-0.0944	-0.2435	0.0195	0.2148	0.0961	-0.158	-0.0188	-0.0098	-0.0445	0.2095	0.0977	0.438	0.405	0.0796	0.4081	0.3271	0.2817	0.1564	0.307	-0.0376	0.1728	0.4562	0.5223	0.3014	0.3936	0.4559	0.6353	0.7407	0.6144	0.6069	0.6613	0.6713	0.6344	0.2611	-0.0336
	C14	-0.1289	-0.0608	-0.3109	0.0964	-0.1318	-0.0992	0.2159	-0.1516	-0.36	-0.0809	0.039	-0.0852	-0.1857	-0.079	-0.1869	0.0422	0.4553	0.2189	0.0423	0.0499	0.006	-0.1289	0.346	0.3076	0.2654	0.4151	0.1841	0.4372	0.4343	0.4566	0.009	0.1926	0.0743	0.1664	0.3267	0.528	0.2045	0.2926	0.1244	0.4149	0.4692	0.4226	0.4366	0.4529	0.4734	0.4721	0.2878	0.1195
	C7-DC	0.0459	-0.0195	-0.2107	-0.1668	0.0773	0.2832	0.3649	-0.127	-0.0778	0.0163	-0.032	-0.2267	-0.0733	-0.2523	-0.2585	-0.1022	-0.189	-0.1784	-0.2696	-0.3301	-0.2562	-0.245	-0.0229	0.1287	0.2986	0.1029	-0.0511	0.0105	-0.0626	-0.0726	0.012	0.1157	0.0085	0.1044	0.2726	0.4047	0.2931	0.3539	0.2628	0.2257	0.2836	0.3934	0.4242	0.3711	0.3735	0.3839	0.2018	0.2561
	C10	-0.2083	-0.035	-0.0962	-0.0734	0.0358	0.2263	0.3648	0.1139	0.0247	-0.1008	-0.124	-0.0525	-0.0316	-0.2951	-0.2577	-0.2203	-0.1245	0.0548	-0.1018	-0.137	-0.121	-0.1823	-0.0679	0.0169	0.0598	-0.0349	0.0758	0.0342	0.0108	0.0945	-0.0729	0.1691	0.116	0.2648	0.3006	0.2904	0.1416	0.1853	0.243	0.0682	0.1149	0.1542	0.1778	0.1377	0.106	0.1317	0.0192	0.0576
	C6:1-DC/C8:1-OH	-0.027	0.046	-0.1228	0.046	0.0783	0.3537	0.436	-0.1102	0.0694	0.1003	0.0974	-0.232	-0.1347	-0.3015	-0.3575	-0.2329	-0.237	-0.023	-0.2515	-0.2756	-0.3176	-0.1116	0.226	0.2029	0.2184	0.1457	0	0.088	0.1011	0.2201	0.0527	0.2798	0.0691	0.2808	0.3882	0.55	0.3501	0.3797	0.3227	0.2767	0.4065	0.5128	0.5043	0.4239	0.4277	0.449	0.205	0.2305
	C8	0.0271	-0.0184	-0.1553	-0.167	0.1037	0.3752	0.5243	-0.0299	0.1532	-0.0344	-0.105	-0.0485	-0.1226	-0.2986	-0.2175	-0.0243	-0.2656	-0.1699	-0.2828	-0.2974	-0.3308	-0.2735	-0.039	0.0598	0.1044	-0.0886	-0.0484	0.0205	-0.0404	-0.0008	-0.0878	0.2031	0.1636	0.2683	0.4444	0.4247	0.4226	0.3974	0.3784	0.104	0.2598	0.405	0.374	0.3317	0.2551	0.2872	0.1892	0.069
	C5-DC	-0.0616	0.0067	-0.0538	-0.0851	-0.0407	0.1715	0.5279	-0.0201	0.0168	-0.0502	-0.0136	-0.1288	-0.0868	-0.135	-0.1928	-0.0899	-0.2392	0.0397	-0.1767	-0.0944	-0.1733	-0.2757	-0.0879	-0.069	0.1775	0.0468	-0.0214	-0.0305	-0.0213	0.036	-0.0094	0.1677	0.137	0.2666	0.3264	0.356	0.3375	0.3757	0.3044	0.2027	0.3429	0.4582	0.4226	0.3659	0.271	0.2976	0.2418	0.1109
[truncated: 19 more columns]
