# Supplementary material for: Genetic Networks of Liver Metabolism Revealed by Integration of Metabolic and Transcriptional Profiling
Source: PLoS Genet. 2008 Mar 14;4(3):e1000034. doi: 10.1371/journal.pgen.1000034 (PMC2265422; doi:10.1371/journal.pgen.1000034)
Supplement: Table S3 — Correlation of amino acids and individual transcripts metabolic pathways. Transcripts that had Spearman's correlation r>0.4 to any individual amino acid are included (|r|>0.254, p<0.05; |r|>0.330, p<0.01). The physical location of the gene is provided (Mb). Amino acids are ordered as in Figure 3. (0.81 MB XLS) [file pgen.1000034.s004.xls]

## Sheet: amino acids by matrix
Spearman's Correlation Coefficient (Transcript with Metabolite)							METABOLITES
TRANSCRIPTS	CATEGORY	GO term	Gene Symbol	Affy Primer Set	Chromosome	Mb	Tyr	Cit	Ala	Arg	Asx	Glx	His	Orn	Pro	Gly	Ser	Phe	Met	Leu.Ile	Val
	CARBOHYDRATE METABOLISM	glucose metabolism	G6pd2	1422327_s_at	5	60.6	0.342446	-0.135912	0.0299122	0.439039	0.357138	0.0747121	0.156684	0.24286	0.0742102	0.0454944	0.0802205	0.0919906	0.0829195	0.0772431	0.00762425
			Onecut1	1450252_at	9	75	-0.242	0.473444	0.523768	-0.115184	0.105243	0.0340439	0.2069	0.201954	0.513096	0.352467	0.338766	0.400878	0.417636	0.323065	0.327474
		gluconeogenesis	Pck1	1423439_at	2	172.6	0.0431955	0.435096	0.239271	0.297993	0.305203	0.357563	0.460613	0.363659	0.45055	0.563932	0.53986	0.570519	0.558344	0.59523	0.643605
			Sds	1424744_at	5	119.6	-0.0146736	0.372045	0.076286	0.173175	0.121502	0.255791	0.224189	0.211072	0.253203	0.370453	0.384432	0.354667	0.335575	0.424589	0.52042
			Ppargc1a	1460336_at	5	50.3	0.10392	0.262647	-0.0609119	0.137303	0.0562691	0.318256	0.131582	0.235307	0.171198	0.339366	0.247595	0.243147	0.238532	0.377203	0.424499
			Pck1	1439617_s_at	2	172.6	-0.0232868	0.360814	0.209276	0.254349	0.204774	0.389171	0.401073	0.226866	0.32446	0.451398	0.407575	0.421358	0.427694	0.408659	0.462839
		glycolysis	Hyou1	1423290_at	9	44.4	-0.0762879	-0.202597	-0.272318	-0.086774	-0.173983	-0.163226	-0.186522	-0.241486	-0.355973	-0.340988	-0.369846	-0.379327	-0.366455	-0.36031	-0.40156
			Gne	1448810_at	4	44	-0.0540616	0.405473	0.15229	0.304819	0.287068	0.319538	0.451532	0.331096	0.388215	0.404364	0.45887	0.458731	0.452978	0.470933	0.501195
			Aldob	1451194_at	4	49.5	-0.197625	-0.261304	-0.0119326	-0.416134	-0.470211	-0.247069	-0.344237	-0.390076	-0.244993	-0.315615	-0.349939	-0.269943	-0.308439	-0.318981	-0.290377
			3000002C10Rik	1431997_at	9	109.9	0.0152608	-0.361972	-0.214152	-0.317493	-0.350609	-0.185745	-0.336044	-0.369845	-0.364425	-0.400673	-0.406955	-0.378018	-0.397142	-0.379408	-0.358759
		tricarboxylic acid cycle	Idh2	1450048_a_at	7	73.9	0.0965218	-0.331244	-0.39662	-0.198613	-0.278171	-0.11199	-0.257883	-0.179398	-0.414574	-0.353626	-0.415853	-0.375026	-0.4106	-0.386226	-0.40092
			2610507B11Rik	1455905_at	11	78	-0.0291293	0.0321899	0.00316865	-0.412058	-0.294545	-0.149915	-0.292405	-0.0236259	-0.0142311	-0.05509	-0.0959767	-0.0881662	-0.0624835	-0.11346	-0.129847
	LIPID METABOLISM	fatty acid biosynthesis	Elovl1	1455994_x_at	4	117.4	0.170572	-0.353782	-0.434531	-0.172638	-0.228355	-0.228261	-0.205509	-0.246672	-0.434448	-0.441702	-0.420968	-0.463965	-0.445955	-0.397927	-0.389788
			Elovl1	1456530_x_at	4	117.4	0.217322	-0.353905	-0.420804	-0.16175	-0.227021	-0.188325	-0.181861	-0.242861	-0.417775	-0.417275	-0.401601	-0.438256	-0.427224	-0.378646	-0.379735
		fatty acid oxidation	Ppargc1a	1460336_at	5	50.3	0.10392	0.262647	-0.0609119	0.137303	0.0562691	0.318256	0.131582	0.235307	0.171198	0.339366	0.247595	0.243147	0.238532	0.377203	0.424499
		steroid metabolism	Lcat	1417043_at	8	105.2	0.215669	0.179445	0.00419666	0.484602	0.359384	0.320674	0.507963	0.258442	0.152886	0.232261	0.268447	0.245352	0.245713	0.218921	0.206834
			Apof	1418239_at	10	128	-0.0480002	0.238343	0.123127	0.384023	0.277857	0.228039	0.415465	0.145474	0.209706	0.289113	0.2569	0.237944	0.236527	0.176186	0.175786
			Sult2a2	1419528_at	7	12	0.117853	0.134275	0.244849	0.366446	0.276667	0.395693	0.413055	0.125995	0.192383	0.244515	0.261355	0.308652	0.321352	0.257298	0.187425
			Cyp7b1	1421075_s_at	3	17.4	-0.0888957	-0.193247	-0.25396	-0.186152	-0.241288	-0.155438	-0.409909	-0.0665537	-0.191213	-0.10065	-0.127383	-0.190352	-0.219113	-0.101012	-0.0637479
			Osbpl3	1428484_at	6	50.4	-0.33715	-0.213018	-0.048466	-0.409052	-0.349294	-0.352453	-0.459843	-0.209176	-0.180219	-0.339067	-0.45598	-0.364412	-0.374277	-0.432748	-0.42821
		cholesterol metabolism	Lcat	1417043_at	8	105.2	0.215669	0.179445	0.00419666	0.484602	0.359384	0.320674	0.507963	0.258442	0.152886	0.232261	0.268447	0.245352	0.245713	0.218921	0.206834
			Apof	1418239_at	10	128	-0.0480002	0.238343	0.123127	0.384023	0.277857	0.228039	0.415465	0.145474	0.209706	0.289113	0.2569	0.237944	0.236527	0.176186	0.175786
			Cyp7b1	1421075_s_at	3	17.4	-0.0888957	-0.193247	-0.25396	-0.186152	-0.241288	-0.155438	-0.409909	-0.0665537	-0.191213	-0.10065	-0.127383	-0.190352	-0.219113	-0.101012	-0.0637479
			Srebf2	1426744_at	15	82.2	0.0188443	0.177593	-0.00161205	0.338008	0.189194	0.158289	0.401401	0.0854109	0.0458601	0.123044	0.0934712	0.0962228	0.117541	0.0621474	0.0407605
		lipid biosynthesis	Lss	1420013_s_at	10	76.7	0.0160396	0.116611	0.116947	0.410992	0.392483	0.190726	0.36891	0.16476	0.177269	0.182634	0.146358	0.194699	0.189612	0.212712	0.193187
			Hsd17b11	1434642_at	5	103	0.0636858	-0.286961	-0.46601	-0.125558	-0.296941	-0.129889	-0.351453	-0.109164	-0.401907	-0.218939	-0.275258	-0.298247	-0.324739	-0.259052	-0.259778
			Elovl1	1455994_x_at	4	117.4	0.170572	-0.353782	-0.434531	-0.172638	-0.228355	-0.228261	-0.205509	-0.246672	-0.434448	-0.441702	-0.420968	-0.463965	-0.445955	-0.397927	-0.389788
			Elovl1	1456530_x_at	4	117.4	0.217322	-0.353905	-0.420804	-0.16175	-0.227021	-0.188325	-0.181861	-0.242861	-0.417775	-0.417275	-0.401601	-0.438256	-0.427224	-0.378646	-0.379735
	PROTEIN METABOLISM	urea cycle	Ass1	1416239_at	2	31.4	0.160728	0.142593	0.117009	0.270499	0.223791	0.401187	0.313897	0.146165	0.120678	0.347943	0.362785	0.340189	0.301807	0.397026	0.423964
			Arg1	1419549_at	10	24.9	0.204589	0.248124	0.0937756	0.42742	0.366737	0.348106	0.419183	0.283634	0.223516	0.332495	0.399394	0.390361	0.386748	0.421935	0.443439
			Nags	1425230_at	11	102	0.442906	0.146167	-0.158578	0.356772	0.316517	0.264513	0.31938	0.188264	-0.0276573	0.113854	0.15716	0.0967034	0.0821659	0.091978	0.0738697
		amino acid biosynthesis	Ass1	1416239_at	2	31.4	0.160728	0.142593	0.117009	0.270499	0.223791	0.401187	0.313897	0.146165	0.120678	0.347943	0.362785	0.340189	0.301807	0.397026	0.423964
			Nags	1425230_at	11	102	0.442906	0.146167	-0.158578	0.356772	0.316517	0.264513	0.31938	0.188264	-0.0276573	0.113854	0.15716	0.0967034	0.0821659	0.091978	0.0738697
		protein catabolism	Psmc2	1435859_x_at	5	20.3	0.112663	-0.464541	-0.226216	-0.253082	-0.2268	-0.261342	-0.348358	-0.225549	-0.312444	-0.363619	-0.338796	-0.327426	-0.348219	-0.281894	-0.275963
			Traf2	1451233_at	2	25.5	0.418027	-0.207157	-0.0443994	0.220508	0.211682	0.152425	0.0939698	0.105758	-0.00820151	-0.00767328	0.00564375	-0.0510718	-0.0570491	-0.0418972	-0.099754
		amino acid transport	Slc6a9	1417636_at	4	116.8	-0.156451	-0.21977	-0.225836	-0.312863	-0.278598	-0.31513	-0.287605	-0.215078	-0.279738	-0.404692	-0.448058	-0.347177	-0.357574	-0.403636	-0.426909
			Slc38a3	1418706_at	9	107.7	-0.0601606	0.519919	0.328535	0.348409	0.372329	0.420741	0.464334	0.381888	0.464529	0.542057	0.527635	0.598522	0.581099	0.545558	0.554764
			Slc32a1	1422756_at	2	158.1	-0.00550597	0.190294	0.236256	0.0360828	0.168794	0.231852	0.112066	0.276411	0.341537	0.377854	0.416729	0.382303	0.399016	0.393399	0.408518
