# Supplementary material for: Genetic Networks of Liver Metabolism Revealed by Integration of Metabolic and Transcriptional Profiling
Source: PLoS Genet. 2008 Mar 14;4(3):e1000034. doi: 10.1371/journal.pgen.1000034 (PMC2265422; doi:10.1371/journal.pgen.1000034)
Supplement: Table S4 — Glx network correlations. The Spearman's correlation coefficient of the 15 individual amino acids with the transcripts of the glx network is recorded (|r|>0.254, p<0.05; |r|>0.330, p<0.01). Amino acids are ordered as in Figure 3. (0.02 MB XLS) [file pgen.1000034.s005.xls]

## Sheet: amino acid correlation
Spearman's Correlation Coefficient (Transcript with Metabolite)		TRANSCRIPT
		Gene Symbol	Agxt	Arg1	Asl	Ass1	Ivd	Pck1	Pck1	Slc1a2	Slc38a3
		(Affy Primer Set)	1418833_at	1419549_at	1448350_at	1416239_at	1418238_at	1423439_at	1439617_s_at	1451627_a_at	1418706_at
		Gene Location chr (Mb)	1 (95.0)	10 (24.6)	5 (130.3)	2 (31.3)	2 (118.6)	2 (172.8)	2 (172.8)	2 (102.6)	9 (107.5)
AMINO ACID		Tyr	0.3268	0.2046	0.2208	0.1607	0.3483	0.0432	-0.0233	0.4402	-0.0602
		Cit	0.325	0.2481	-0.0135	0.1426	-0.0043	0.4351	0.3608	0.216	0.5199
		Ala	0.1909	0.0938	-0.0047	0.117	-0.1789	0.2393	0.2093	-0.1605	0.3285
		Arg	0.4931	0.4274	0.204	0.2705	0.1964	0.298	0.2543	0.2427	0.3484
		Asx	0.4685	0.3667	0.1371	0.2238	0.087	0.3052	0.2048	0.1506	0.3723
		Glx	0.552	0.3481	0.2319	0.4012	0.3251	0.3576	0.3892	0.4859	0.4207
		His	0.5135	0.4192	0.1613	0.3139	0.108	0.4606	0.4011	0.1721	0.4643
		Orn	0.3978	0.2836	0.0058	0.1462	0.1214	0.3637	0.2269	0.261	0.3819
		Pro	0.37	0.2235	-0.0478	0.1207	-0.0961	0.4506	0.3245	0.0359	0.4645
		Gly	0.5128	0.3325	0.1432	0.3479	0.1792	0.5639	0.4514	0.3559	0.5421
		Ser	0.5406	0.3994	0.1661	0.3628	0.1777	0.5399	0.4076	0.3281	0.5276
		Phe	0.4974	0.3904	0.1108	0.3402	0.0837	0.5705	0.4214	0.2579	0.5985
		Met	0.4836	0.3867	0.0592	0.3018	0.0668	0.5583	0.4277	0.2478	0.5811
		Leu.Ile	0.5155	0.4219	0.2009	0.397	0.1614	0.5952	0.4087	0.3152	0.5456
		Val	0.5296	0.4434	0.2326	0.424	0.1869	0.6436	0.4628	0.3174	0.5548
