# Supplementary material for: Genetic Networks of Liver Metabolism Revealed by Integration of Metabolic and Transcriptional Profiling
Source: PLoS Genet. 2008 Mar 14;4(3):e1000034. doi: 10.1371/journal.pgen.1000034 (PMC2265422; doi:10.1371/journal.pgen.1000034)
Supplement: Table S5 — Primer sequences. Integrated DNA Technologies (Agxt, Pck1, Slc38a3) and MWG Biotechnology (Actb, Arg1, Asl, Ass1, Ivd, Slc1a2). (0.02 MB XLS) [file pgen.1000034.s006.xls]

## Sheet: Sheet2
Gene Symbol	Gene Accession	Forward	Reverse
Actb	NM_007393	ACTATTGGCAACGAGCGGTT	ATGGATGCCACAGGATTCCA
Agxt	NM_016702	CCCACTGAGGAGAGGGTGCT	GCCACACGGTCCACATTCTC
Arg1	NM_007482	CATGGGCAACCTGTGTCCTT	CAGGGAGTCACCCAGGAGAA
Asl	NM_133768	TGATGTGAGTCACGTGTGGGA	TTCGACACTGGATTTCGCTGT
Ass1	NM_007494	CAACAGCCCAGATGTCCTTGA	CGGGTTGTGCCATCTTTGAT
Ivd	NM_019826	CATGTGAGGGAAGCCTTTGG	CATGAGGCGGGTGTACATGTC
Pck1	NM_011044	CAACCTGAGCTGACCCTGA	TTCCCACCATATCCGCTTCC
Slc1a2	NM_001077514	CCTTTCCAAGTCTGAGCTGGA	AATGGACTGCGTCTTGGTCA
Slc38a3	NM_023805	GCCAATACGGGCATCATCCT	TGAGGAGCAGGTGGATGGAA
